# Supplementary material for: Mixed Metal Oxide W-TiO2 Nanopowder for Environmental Process: Synergy of Adsorption and Photocatalysis
Source: Nanomaterials (Basel). 2024 Apr 26;14(9):765. doi: 10.3390/nano14090765 (PMC11085299; doi:10.3390/nano14090765)
Supplement: Supplementary file 1 [file nanomaterials-14-00765-s001.zip]

Archive with 1 entries (1 files):
- nanomaterials-2948565-supplementary.pdf
